# Supplementary material for: Additions to the “Martian Flora”: new botanical records from the Mars Desert Research Station, Utah
Source: Biodivers Data J. 2020 Aug 18;8:e55063. doi: 10.3897/BDJ.8.e55063 (PMC7447676; doi:10.3897/BDJ.8.e55063)
Supplement: Supplementary material 1 — Crew 210 Collections [file bdj-08-e55063-s001.xlsx]

## Sheet: vascular plants
Collection Number	Date Collected	Species	Species Author	Subsp or Var	Subspecies or Variety	Subspecies or Variety Author	Specimen Duplicate Locations	Determiner	Date Determined	Family	Specimen Notes	Species Abundance at Site	Collectors	Country	Province/Territory	Locality	Latitude Degrees	Latitude Minutes	Latitude Seconds	North or South	Longitude Degrees	Longitude Minutes	Longitude Seconds	East or West	Elevation (m)	Uncertainty (m)	Datum	Habitat
1314	April 17th, 2019	Atriplex argentea	Nutt.				(CAN)	P.C. Sokoloff	2019	Amaranthaceae		Scattered	Paul C. Sokoloff, Samantha R. McBeth, David A. Murray, Shannon M. Rupert, Michael G. Irvine	United States of America	Utah	Wayne County, "Copernicus Valley" along Bureau of Land Management Highway 0157, 5.7 km NW of the Mars Desert Research Station.	38	27	26.9	N	110	48	5.5	W	1349	50	WGS84	Silty clay flats with Sarcobatus vermiculatus.
1318	April 17th, 2019	Atriplex canescens	(Pursh) Nutt.	var.	canescens		(CAN)	P.C. Sokoloff	2019	Amaranthaceae		Common	Paul C. Sokoloff, Samantha R. McBeth, David A. Murray, Shannon M. Rupert, Michael G. Irvine	United States of America	Utah	Wayne County, North Pinto Hills, desert flats immediately east of Cow Dung Road, 1.75 km N of Highway 24.	38	23	13.97	N	110	46	13.51	W	1345	50	WGS84	Flat sandy plains dominated by Allium textile and Sarcobatus vermiculatus.
1317	April 17th, 2019	Atriplex confertifolia	(Torr. & Frém.) S. Watson				(CAN, UTC)	P.C. Sokoloff	2019	Amaranthaceae	Shrub	Common	Paul C. Sokoloff, Samantha R. McBeth, David A. Murray, Shannon M. Rupert, Michael G. Irvine	United States of America	Utah	Wayne County, "Hab Ridge", sandstone ridge at edge of Lower Blue Hills, immediately west of the Mars Desert Research Station.	38	24	40.9	N	110	47	42.4	W	1416	50	WGS84	Dakota Sandstone/Mancos Shale substrate with Aristida purpurea and Gutierrezia sarothrae.
1322	April 17th, 2019	Atriplex confertifolia	(Torr. & Frém.) S. Watson				(CAN, UTC)	P.C. Sokoloff	2019	Amaranthaceae		Common	Paul C. Sokoloff, Samantha R. McBeth, David A. Murray, Shannon M. Rupert, Michael G. Irvine	United States of America	Utah	Wayne County, area immediately surrounding the Mars Desert Research Station.	38	24	22.71	N	110	47	30.79	W	1373	25	WGS84	Red clay flats.
1302	April 17th, 2019	Atriplex gardneri	(Moq.) D. Dietr.	var.	cuneata	(A. Nelson) S.L. Welsh	(CAN, UTC)	P.C. Sokoloff	2019	Amaranthaceae		Common	Paul C. Sokoloff, Samantha R. McBeth, David A. Murray, Shannon M. Rupert, Michael G. Irvine	United States of America	Utah	Wayne County, east side of Cow Dung Road, on a ridge just east of turnoff onto Bureau of Land Management Road 1572, 4 km N of the Mars Desert Research Station	38	26	30.2	N	110	47	37.3	W	1388	50	WGS84	Rocky ridge with Atriplex sp.
1281	April 16th, 2019	Atriplex gardneri	(Moq.) D. Dietr.	var.	cuneata	(A. Nelson) S.L. Welsh	(CAN, UTC)	P.C. Sokoloff	2019	Amaranthaceae		Common	Paul C. Sokoloff, Samantha R. McBeth, David A. Murray, Shannon M. Rupert, Michael G. Irvine	United States of America	Utah	Wayne County, west side of Bureau of Land Management Road 1104, 2 km NE of the Mars Desert Research Station.	38	24	58.28	N	110	46	17.4	W	1377	50	WGS84	Sandy plains dominated by Artemisia filifolia and Scabrethia scabra.
1320	April 17th, 2019	Blitum nuttallianum	Schult.				(CAN, UTC)	P.C. Sokoloff	2019	Amaranthaceae		Common	Paul C. Sokoloff, Samantha R. McBeth, David A. Murray, Shannon M. Rupert, Michael G. Irvine	United States of America	Utah	Wayne County, area immediately surrounding the Mars Desert Research Station.	38	24	22.71	N	110	47	30.79	W	1373	25	WGS84	Red clay flats.
1310	April 17th, 2019	Kali tragus	(L.) Scop.				(CAN, UTC)	P.C. Sokoloff	2019	Amaranthaceae		Very common	Paul C. Sokoloff, Samantha R. McBeth, David A. Murray, Shannon M. Rupert, Michael G. Irvine	United States of America	Utah	Wayne County, "Copernicus Valley" along Bureau of Land Management Highway 0157, 5.7 km NW of the Mars Desert Research Station.	38	27	26.9	N	110	48	5.5	W	1349	50	WGS84	Silty clay flats with Sarcobatus vermiculatus.
1271	April 14th, 2019	Allium macropetalum	Rydb.				(CAN, UTC)	P.C. Sokoloff	2020	Amaryllidaceae	Flowers with pink stripes	Scattered	Paul C. Sokoloff, Samantha R. McBeth, David A. Murray, Shannon M. Rupert, Michael G. Irvine	United States of America	Utah	Wayne County, area just south of Burpee Dinosaur Quarry at the end of Cow Dung Road, 5 km N of the Mars Desert Research Station.	38	27	5.42	N	110	47	30.74	W	1375	50	WGS84	Sandy plains dominated by Allium textile, Gutierrezia sarothrae, Ephedra viridis.
1319	April 17th, 2019	Allium macropetalum	Rydb.				(CAN, UTC)	P.C. Sokoloff	2019	Amaryllidaceae		Common	Paul C. Sokoloff, Samantha R. McBeth, David A. Murray, Shannon M. Rupert, Michael G. Irvine	United States of America	Utah	Wayne County, North Pinto Hills, desert flats immediately east of Cow Dung Road, 1.75 km N of Highway 24.	38	23	13.97	N	110	46	13.51	W	1345	50	WGS84	Flat sandy plains dominated by Allium textile and Sarcobatus vermiculatus.
1297	April 16th, 2019	Rhus trilobata	Nutt.	var.	trilobata		(CAN, UTC)	P.C. Sokoloff	2019	Anacardiaceae		Two bushes	Paul C. Sokoloff, Samantha R. McBeth, David A. Murray, Shannon M. Rupert, Michael G. Irvine	United States of America	Utah	Wayne County, sandy wash south of Bureau of Land Management Road 1104, 3.75 km NE of the Mars Desert Research Station.	38	25	5.5	N	110	45	5.5	W	1377	50	WGS84	Sheltered, sandy wash in rocky valley, with Ericameria nauseosa and Artemisia tridentata.
1273	April 14th, 2019	Cymopterus glomeratus	(Nutt.) DC.				(CAN, UTC)	P.C. Sokoloff	2019	Apiaceae		Scattered	Paul C. Sokoloff, Samantha R. McBeth, David A. Murray, Shannon M. Rupert, Michael G. Irvine	United States of America	Utah	Wayne County, area just south of Burpee Dinosaur Quarry at the end of Cow Dung Road, 5 km N of the Mars Desert Research Station.	38	27	5.42	N	110	47	30.74	W	1375	50	WGS84	Sandy plains dominated by Allium textile, Gutierrezia sarothrae, Ephedra viridis.
1289	April 16th, 2019	Eremocrinum albomarginatum	(M.E.Jones) M.E.Jones				(CAN, UTC)	P.C. Sokoloff	2019	Asparagaceae		Scattered	Paul C. Sokoloff, Samantha R. McBeth, David A. Murray, Shannon M. Rupert, Michael G. Irvine	United States of America	Utah	Wayne County, west side of Bureau of Land Management Road 1104, 2 km NE of the Mars Desert Research Station.	38	24	58.28	N	110	46	17.4	W	1377	50	WGS84	Sandy plains dominated by Artemisia filifolia and Scabrethia scabra.
1298	April 16th, 2019	Yucca harrimaniae	Trel.				(CAN)	P.C. Sokoloff	2019	Asparagaceae		Common	Paul C. Sokoloff, Samantha R. McBeth, David A. Murray, Shannon M. Rupert, Michael G. Irvine	United States of America	Utah	Wayne County, sandy wash south of Bureau of Land Management Road 1104, 3.75 km NE of the Mars Desert Research Station.	38	25	5.5	N	110	45	5.5	W	1377	50	WGS84	Sheltered, sandy wash in rocky valley, with Ericameria nauseosa and Artemisia tridentata.
1293	April 16th, 2019	Chaenactis stevioides	Hook. & Arn.				(CAN, UTC)	P.C. Sokoloff	2019	Asteraceae		Common	Paul C. Sokoloff, Samantha R. McBeth, David A. Murray, Shannon M. Rupert, Michael G. Irvine	United States of America	Utah	Wayne County, south side of Bureau of Land Management Road 1104, 3.5 km NE of the Mars Desert Research Station.	38	25	14.84	N	110	45	22.07	W	1392	50	WGS84	Rocky desert plain with basalt ejecta, with Atriplex sp. and Sporobolus sp.
1267	April 14th, 2019	Gaillardia spathulata	A. Gray				(CAN, UTC)	P.C. Sokoloff	2019	Asteraceae	Not yet in flower	Scattered	Paul C. Sokoloff, Samantha R. McBeth, David A. Murray, Shannon M. Rupert, Michael G. Irvine	United States of America	Utah	Wayne County, Salt Wash at the end of Factory Bench Road, 20 km from Highway 24.	38	28	51.3	N	110	57	58.62	W	1426	50	WGS84	Sandy shoreline of Salt Creek, dominated by Tamarix ramosissima and Ericameria nauseosa.
1277	April 14th, 2019	Malacothrix sonchoides	(Nutt.) Torr. & A.Gray				(CAN, UTC)	P.C. Sokoloff	2019	Asteraceae			Paul C. Sokoloff, Samantha R. McBeth, David A. Murray, Shannon M. Rupert, Michael G. Irvine	United States of America	Utah	Wayne County, area just south of Burpee Dinosaur Quarry at the end of Cow Dung Road, 5 km N of the Mars Desert Research Station.	38	27	5.42	N	110	47	30.74	W	1375	50	WGS84	Sandy plains dominated by Allium textile, Gutierrezia sarothrae, Ephedra viridis.
1263	April 14th, 2019	Prenanthella exigua	(A. Gray) Rydb.				(CAN)	P.C. Sokoloff	2019	Asteraceae			Paul C. Sokoloff, Samantha R. McBeth, David A. Murray, Shannon M. Rupert, Michael G. Irvine	United States of America	Utah	Emery County, "Valley of the Stars", 16 km from Highway 24 along Factory Bench Road.	38	30	6.48	N	110	55	37.44	W	1484	50	WGS84	Sandstone bluffs with Atriplex gardneri, Dasyochloa pulchella, Ephedra viridis, Artemisia tridentata.
1306	April 17th, 2019	Prenanthella exigua	(A. Gray) Rydb.				(CAN)	P.C. Sokoloff	2019	Asteraceae		Rare	Paul C. Sokoloff, Samantha R. McBeth, David A. Murray, Shannon M. Rupert, Michael G. Irvine	United States of America	Utah	Wayne County, east side of Cow Dung Road, on a ridge just east of turnoff onto Bureau of Land Management Road 1572, 4 km N of the Mars Desert Research Station	38	26	30.2	N	110	47	37.3	W	1388	50	WGS84	Rocky ridge with Atriplex sp.
1316	April 17th, 2019	Tetradymia glabrata	Torr. & A.Gray				(CAN, UTC)	P.C. Sokoloff	2019	Asteraceae	Shrub	Rare	Paul C. Sokoloff, Samantha R. McBeth, David A. Murray, Shannon M. Rupert, Michael G. Irvine	United States of America	Utah	Wayne County, "Hab Ridge", sandstone ridge at edge of Lower Blue Hills, immediately west of the Mars Desert Research Station.	38	24	40.9	N	110	47	42.4	W	1416	50	WGS84	Dakota Sandstone/Mancos Shale substrate with Aristida purpurea and Gutierrezia sarothrae.
1283	April 16th, 2019	Thelesperma subnudum	A. Gray				(CAN, UTC)	P.C. Sokoloff	2019	Asteraceae		Scattered	Paul C. Sokoloff, Samantha R. McBeth, David A. Murray, Shannon M. Rupert, Michael G. Irvine	United States of America	Utah	Wayne County, west side of Bureau of Land Management Road 1104, 2 km NE of the Mars Desert Research Station.	38	24	58.28	N	110	46	17.4	W	1377	50	WGS84	Sandy plains dominated by Artemisia filifolia and Scabrethia scabra.
1276	April 14th, 2019	Cryptantha crassisepala	(Torr. & A. Gray) Greene	var.	elachantha	I.M. Johnst.	(CAN, UTC)	P.C. Sokoloff	2019	Boraginaceae			Paul C. Sokoloff, Samantha R. McBeth, David A. Murray, Shannon M. Rupert, Michael G. Irvine	United States of America	Utah	Wayne County, area just south of Burpee Dinosaur Quarry at the end of Cow Dung Road, 5 km N of the Mars Desert Research Station.	38	27	5.42	N	110	47	30.74	W	1375	50	WGS84	Sandy plains dominated by Allium textile, Gutierrezia sarothrae, Ephedra viridis.
1275	April 14th, 2019	Oreocarya flava	A. Nelson				(CAN, UTC)	P.C. Sokoloff	2020	Boraginaceae		Scattered	Paul C. Sokoloff, Samantha R. McBeth, David A. Murray, Shannon M. Rupert, Michael G. Irvine	United States of America	Utah	Wayne County, area just south of Burpee Dinosaur Quarry at the end of Cow Dung Road, 5 km N of the Mars Desert Research Station.	38	27	5.42	N	110	47	30.74	W	1375	50	WGS84	Sandy plains dominated by Allium textile, Gutierrezia sarothrae, Ephedra viridis.
1291	April 16th, 2019	Oreocarya flava	A. Nelson				(CAN, UTC)	P.C. Sokoloff	2020	Boraginaceae		Common	Paul C. Sokoloff, Samantha R. McBeth, David A. Murray, Shannon M. Rupert, Michael G. Irvine	United States of America	Utah	Wayne County, west side of Bureau of Land Management Road 1104, 2 km NE of the Mars Desert Research Station.	38	24	58.28	N	110	46	17.4	W	1377	50	WGS84	Sandy plains dominated by Artemisia filifolia and Scabrethia scabra.
1268	April 14th, 2019	Oreocarya flavoculata	A. Nelson				(CAN, UTC)	P.C. Sokoloff	2020	Boraginaceae			Paul C. Sokoloff, Samantha R. McBeth, David A. Murray, Shannon M. Rupert, Michael G. Irvine	United States of America	Utah	Wayne County, Salt Wash at the end of Factory Bench Road, 20 km from Highway 24.	38	28	51.3	N	110	57	58.62	W	1426	50	WGS84	Sandy shoreline of Salt Creek, dominated by Tamarix ramosissima and Ericameria nauseosa.
1260	April 14th, 2019	Phacelia corrugata	A. Nelson				(CAN, UTC)	P.C. Sokoloff	2019	Boraginaceae	Not yet in flower	Scattered	Paul C. Sokoloff, Samantha R. McBeth, David A. Murray, Shannon M. Rupert, Michael G. Irvine	United States of America	Utah	Emery County, "Valley of the Stars", 16 km from Highway 24 along Factory Bench Road.	38	30	6.48	N	110	55	37.44	W	1484	50	WGS84	Sandstone bluffs with Atriplex gardneri, Dasyochloa pulchella, Ephedra viridis, Artemisia tridentata.
1309	April 17th, 2019	Phacelia corrugata	A. Nelson				(CAN, UTC)	P.C. Sokoloff	2019	Boraginaceae		Scattered	Paul C. Sokoloff, Samantha R. McBeth, David A. Murray, Shannon M. Rupert, Michael G. Irvine	United States of America	Utah	Wayne County, crossroads of Bureau of Land Management Road 1572 and 1575, 4 km NW of the Mars Desert Research Station.	38	26	21.2	N	110	48	57.6	W	1422	50	WGS84	Clay Mancos Shale ridge with Atriplex corrugata.
1312	April 17th, 2019	Phacelia demissa	A. Gray	var.	demissa		(CAN, UTC)	P.C. Sokoloff	2019	Boraginaceae	Flowers purple	Very common	Paul C. Sokoloff, Samantha R. McBeth, David A. Murray, Shannon M. Rupert, Michael G. Irvine	United States of America	Utah	Wayne County, "Copernicus Valley" along Bureau of Land Management Highway 0157, 5.7 km NW of the Mars Desert Research Station.	38	27	26.9	N	110	48	5.5	W	1349	50	WGS84	Silty clay flats with Sarcobatus vermiculatus.
1308	April 17th, 2019	Phacelia demissa	A. Gray	var.	demissa		(CAN)	P.C. Sokoloff	2019	Boraginaceae		Scattered	Paul C. Sokoloff, Samantha R. McBeth, David A. Murray, Shannon M. Rupert, Michael G. Irvine	United States of America	Utah	Wayne County, crossroads of Bureau of Land Management Road 1572 and 1575, 4 km NW of the Mars Desert Research Station.	38	26	21.2	N	110	48	57.6	W	1422	50	WGS84	Clay Mancos Shale ridge with Atriplex corrugata.
1290	April 16th, 2019	Tiquilia latior	(I.M. Johnst.) A.T. Richardson				(CAN)	P.C. Sokoloff	2019	Boraginaceae		Uncommon	Paul C. Sokoloff, Samantha R. McBeth, David A. Murray, Shannon M. Rupert, Michael G. Irvine	United States of America	Utah	Wayne County, west side of Bureau of Land Management Road 1104, 2 km NE of the Mars Desert Research Station.	38	24	58.28	N	110	46	17.4	W	1377	50	WGS84	Sandy plains dominated by Artemisia filifolia and Scabrethia scabra.
1262	April 14th, 2019	Descurainia pinnata	(Walter) Britton	subsp.	brachycarpa	(Richardson) Detling	(CAN, UTC)	P.C. Sokoloff	2019	Brassicaceae			Paul C. Sokoloff, Samantha R. McBeth, David A. Murray, Shannon M. Rupert, Michael G. Irvine	United States of America	Utah	Emery County, "Valley of the Stars", 16 km from Highway 24 along Factory Bench Road.	38	30	6.48	N	110	55	37.44	W	1484	50	WGS84	Sandstone bluffs with Atriplex gardneri, Dasyochloa pulchella, Ephedra viridis, Artemisia tridentata.
1303	April 17th, 2019	Descurainia pinnata	(Walter) Britton	subsp.	brachycarpa	(Richardson) Detling	(CAN)	P.C. Sokoloff	2019	Brassicaceae		Scattered	Paul C. Sokoloff, Samantha R. McBeth, David A. Murray, Shannon M. Rupert, Michael G. Irvine	United States of America	Utah	Wayne County, east side of Cow Dung Road, on a ridge just east of turnoff onto Bureau of Land Management Road 1572, 4 km N of the Mars Desert Research Station	38	26	30.2	N	110	47	37.3	W	1388	50	WGS84	Rocky ridge with Atriplex sp.
1304	April 17th, 2019	Lepidium montanum	Nutt.				(CAN)	P.C. Sokoloff	2019	Brassicaceae		Scattered	Paul C. Sokoloff, Samantha R. McBeth, David A. Murray, Shannon M. Rupert, Michael G. Irvine	United States of America	Utah	Wayne County, east side of Cow Dung Road, on a ridge just east of turnoff onto Bureau of Land Management Road 1572, 4 km N of the Mars Desert Research Station	38	26	30.2	N	110	47	37.3	W	1388	50	WGS84	Rocky ridge with Atriplex sp.
1269	April 14th, 2019	Strigosella africana	(L.) Botsch.				(CAN, UTC)	P.C. Sokoloff	2019	Brassicaceae			Paul C. Sokoloff, Samantha R. McBeth, David A. Murray, Shannon M. Rupert, Michael G. Irvine	United States of America	Utah	Wayne County, Salt Wash at the end of Factory Bench Road, 20 km from Highway 24.	38	28	51.3	N	110	57	58.62	W	1426	50	WGS84	Sandy shoreline of Salt Creek, dominated by Tamarix ramosissima and Ericameria nauseosa.
1278	April 14th, 2019	Strigosella africana	(L.) Botsch.				(CAN, UTC)	P.C. Sokoloff	2019	Brassicaceae		Flowers purple	Paul C. Sokoloff, Samantha R. McBeth, David A. Murray, Shannon M. Rupert, Michael G. Irvine	United States of America	Utah	Wayne County, area just south of Burpee Dinosaur Quarry at the end of Cow Dung Road, 5 km N of the Mars Desert Research Station.	38	27	5.42	N	110	47	30.74	W	1375	50	WGS84	Sandy plains dominated by Allium textile, Gutierrezia sarothrae, Ephedra viridis.
1266	April 14th, 2019	Stanleya pinnata	(Pursh) Britton	var.	pinnata		(CAN)	P.C. Sokoloff	2019	Brassicaceae	Not yet in flower	Scattered along sandstone ledges	Paul C. Sokoloff, Samantha R. McBeth, David A. Murray, Shannon M. Rupert, Michael G. Irvine	United States of America	Utah	Wayne County, Salt Wash at the end of Factory Bench Road, 20 km from Highway 24.	38	28	51.3	N	110	57	58.62	W	1426	50	WGS84	Sandy shoreline of Salt Creek, dominated by Tamarix ramosissima and Ericameria nauseosa.
1261	April 14th, 2019	Streptanthella longirostris	(S. Watson) Rydb.				(CAN, UTC)	P.C. Sokoloff	2019	Brassicaceae	White flowers with purple buds	Scattered	Paul C. Sokoloff, Samantha R. McBeth, David A. Murray, Shannon M. Rupert, Michael G. Irvine	United States of America	Utah	Emery County, "Valley of the Stars", 16 km from Highway 24 along Factory Bench Road.	38	30	6.48	N	110	55	37.44	W	1484	50	WGS84	Sandstone bluffs with Atriplex gardneri, Dasyochloa pulchella, Ephedra viridis, Artemisia tridentata.
1284	April 16th, 2019	Symphoricarpos longiflorus	A. Gray				(CAN)	P.C. Sokoloff	2019	Caprifoliaceae	Shrubs to 50 cm	Scattered	Paul C. Sokoloff, Samantha R. McBeth, David A. Murray, Shannon M. Rupert, Michael G. Irvine	United States of America	Utah	Wayne County, west side of Bureau of Land Management Road 1104, 2 km NE of the Mars Desert Research Station.	38	24	58.28	N	110	46	17.4	W	1377	50	WGS84	Sandy plains dominated by Artemisia filifolia and Scabrethia scabra.
1296	April 16th, 2019	Symphoricarpos longiflorus	A. Gray				(CAN, UTC)	P.C. Sokoloff	2019	Caprifoliaceae		Two bushes	Paul C. Sokoloff, Samantha R. McBeth, David A. Murray, Shannon M. Rupert, Michael G. Irvine	United States of America	Utah	Wayne County, sandy wash south of Bureau of Land Management Road 1104, 3.75 km NE of the Mars Desert Research Station.	38	25	5.5	N	110	45	5.5	W	1377	50	WGS84	Sheltered, sandy wash in rocky valley, with Ericameria nauseosa and Artemisia tridentata.
1311	April 17th, 2019	Cleomella palmeriana	M.E. Jones				(CAN, DAO, UTC)	P.C. Sokoloff	2019	Cleomaceae	Flowers yellow	Very common	Paul C. Sokoloff, Samantha R. McBeth, David A. Murray, Shannon M. Rupert, Michael G. Irvine	United States of America	Utah	Wayne County, "Copernicus Valley" along Bureau of Land Management Highway 0157, 5.7 km NW of the Mars Desert Research Station.	38	27	26.9	N	110	48	5.5	W	1349	50	WGS84	Silty clay flats with Sarcobatus vermiculatus.
1317b	April 17th, 2019	Astragalus desperatus	M.E. Jones				(CAN)	P.C. Sokoloff	2019	Fabaceae		Scattered	Paul C. Sokoloff, Samantha R. McBeth, David A. Murray, Shannon M. Rupert, Michael G. Irvine	United States of America	Utah	Wayne County, North Pinto Hills, desert flats immediately east of Cow Dung Road, 1.75 km N of Highway 24.	38	23	13.97	N	110	46	13.51	W	1345	50	WGS84	Flat sandy plains dominated by Allium textile and Sarcobatus vermiculatus.
1265	April 14th, 2019	Astragalus mollissimus	Torr.	var.	thompsoniae	(S. Watson) Barneby	(CAN, UTC)	P.C. Sokoloff	2019	Fabaceae		Scattered.	Paul C. Sokoloff, Samantha R. McBeth, David A. Murray, Shannon M. Rupert, Michael G. Irvine	United States of America	Utah	Wayne County, Salt Wash at the end of Factory Bench Road, 20 km from Highway 24.	38	28	51.3	N	110	57	58.62	W	1426	50	WGS84	Sandy shoreline of Salt Creek, dominated by Tamarix ramosissima and Ericameria nauseosa.
1299	April 16th, 2019	Astragalus mollissimus	Torr.	var.	thompsoniae	(S. Watson) Barneby	(CAN, UTC)	P.C. Sokoloff	2019	Fabaceae		Uncommon	Paul C. Sokoloff, Samantha R. McBeth, David A. Murray, Shannon M. Rupert, Michael G. Irvine	United States of America	Utah	Wayne County, sandy wash south of Bureau of Land Management Road 1104, 3.75 km NE of the Mars Desert Research Station.	38	25	5.5	N	110	45	5.5	W	1377	50	WGS84	Sheltered, sandy wash in rocky valley, with Ericameria nauseosa and Artemisia tridentata.
1286	April 16th, 2019	Astragalus pardalinus	(Rydb.) Barneby				(CAN, UTC)	P.C. Sokoloff	2019	Fabaceae		Scattered	Paul C. Sokoloff, Samantha R. McBeth, David A. Murray, Shannon M. Rupert, Michael G. Irvine	United States of America	Utah	Wayne County, west side of Bureau of Land Management Road 1104, 2 km NE of the Mars Desert Research Station.	38	24	58.28	N	110	46	17.4	W	1377	50	WGS84	Sandy plains dominated by Artemisia filifolia and Scabrethia scabra.
1301	April 16th, 2019	Astragalus praelongus	E. Sheld.				(CAN, UTC)	P.C. Sokoloff	2019	Fabaceae	Flowers white	Uncommon	Paul C. Sokoloff, Samantha R. McBeth, David A. Murray, Shannon M. Rupert, Michael G. Irvine	United States of America	Utah	Wayne County, south side of Bureau of Land Management Road 1104, 3.5 km NE of the Mars Desert Research Station.	38	25	0.2	N	110	45	54.4	W	1384	10	WGS84	Rocky desert plain with basalt ejecta, with Atriplex sp. and Sporobolus sp.
1280	April 16th, 2019	Astragalus woodruffii	M.E. Jones				(CAN, DAO, UTC)	P.C. Sokoloff	2019	Fabaceae		Uncommon	Paul C. Sokoloff, Samantha R. McBeth, David A. Murray, Shannon M. Rupert, Michael G. Irvine	United States of America	Utah	Wayne County, west side of Bureau of Land Management Road 1104, 2 km NE of the Mars Desert Research Station.	38	24	58.28	N	110	46	17.4	W	1377	50	WGS84	Sandy plains dominated by Artemisia filifolia and Scabrethia scabra.
1285	April 16th, 2019	Hoffmannseggia repens	(Eastw.) Cockerell				(CAN, MT, UTC)	P.C. Sokoloff	2019	Fabaceae		Common	Paul C. Sokoloff, Samantha R. McBeth, David A. Murray, Shannon M. Rupert, Michael G. Irvine	United States of America	Utah	Wayne County, west side of Bureau of Land Management Road 1104, 2 km NE of the Mars Desert Research Station.	38	24	58.28	N	110	46	17.4	W	1377	50	WGS84	Sandy plains dominated by Artemisia filifolia and Scabrethia scabra.
1287	April 16th, 2019	Lupinus pusillus	Pursh				(CAN, UTC)	P.C. Sokoloff	2019	Fabaceae		Scattered	Paul C. Sokoloff, Samantha R. McBeth, David A. Murray, Shannon M. Rupert, Michael G. Irvine	United States of America	Utah	Wayne County, west side of Bureau of Land Management Road 1104, 2 km NE of the Mars Desert Research Station.	38	24	58.28	N	110	46	17.4	W	1377	50	WGS84	Sandy plains dominated by Artemisia filifolia and Scabrethia scabra.
1315	April 17th, 2019	Mentzelia pterosperma	Eastw.				(CAN, UTC)	P.C. Sokoloff	2019	Loasaceae		Scattered	Paul C. Sokoloff, Samantha R. McBeth, David A. Murray, Shannon M. Rupert, Michael G. Irvine	United States of America	Utah	Wayne County, "Hab Ridge", sandstone ridge at edge of Lower Blue Hills, immediately west of the Mars Desert Research Station.	38	24	40.9	N	110	47	42.4	W	1416	50	WGS84	Dakota Sandstone/Mancos Shale substrate with Aristida purpurea and Gutierrezia sarothrae.
1292	April 16th, 2019	Abronia fragrans	Nutt. ex Hook				(CAN, UTC)	P.C. Sokoloff	2019	Nyctaginaceae		Common	Paul C. Sokoloff, Samantha R. McBeth, David A. Murray, Shannon M. Rupert, Michael G. Irvine	United States of America	Utah	Wayne County, south side of Bureau of Land Management Road 1104, 3.5 km NE of the Mars Desert Research Station.	38	25	14.84	N	110	45	22.07	W	1392	50	WGS84	Rocky desert plain with basalt ejecta, with Atriplex sp. and Sporobolus sp.
1313	April 17th, 2019	Camissonia eastwoodiae	(Munz) P.H. Raven				(CAN, UTC)	P.C. Sokoloff	2019	Onagraceae		Scattered	Paul C. Sokoloff, Samantha R. McBeth, David A. Murray, Shannon M. Rupert, Michael G. Irvine	United States of America	Utah	Wayne County, "Copernicus Valley" along Bureau of Land Management Highway 0157, 5.7 km NW of the Mars Desert Research Station.	38	27	26.9	N	110	48	5.5	W	1349	50	WGS84	Silty clay flats with Sarcobatus vermiculatus.
1307	April 17th, 2019	Camissonia eastwoodiae	(Munz) P.H. Raven				(CAN)	P.C. Sokoloff	2019	Onagraceae		Scattered	Paul C. Sokoloff, Samantha R. McBeth, David A. Murray, Shannon M. Rupert, Michael G. Irvine	United States of America	Utah	Wayne County, crossroads of Bureau of Land Management Road 1572 and 1575, 4 km NW of the Mars Desert Research Station.	38	26	21.2	N	110	48	57.6	W	1422	50	WGS84	Clay Mancos Shale ridge with Atriplex corrugata.
1279	April 14th, 2019	Oenothera cespitosa	Nutt.	subsp.	navajoensis	W.L. Wagner, Stockhouse & Klein	(CAN)	P.C. Sokoloff	2019	Onagraceae		Just flowering	Paul C. Sokoloff, Samantha R. McBeth, David A. Murray, Shannon M. Rupert, Michael G. Irvine	United States of America	Utah	Wayne County, area just south of Burpee Dinosaur Quarry at the end of Cow Dung Road, 5 km N of the Mars Desert Research Station.	38	27	5.42	N	110	47	30.74	W	1375	50	WGS84	Sandy plains dominated by Allium textile, Gutierrezia sarothrae, Ephedra viridis.
1288	April 16th, 2019	Oenothera pallida	Lindl.				(CAN)	P.C. Sokoloff	2019	Onagraceae		Scattered	Paul C. Sokoloff, Samantha R. McBeth, David A. Murray, Shannon M. Rupert, Michael G. Irvine	United States of America	Utah	Wayne County, west side of Bureau of Land Management Road 1104, 2 km NE of the Mars Desert Research Station.	38	24	58.28	N	110	46	17.4	W	1377	50	WGS84	Sandy plains dominated by Artemisia filifolia and Scabrethia scabra.
1282	April 16th, 2019	Achnatherum hymenoides	(Roem. & Schult.) Barkworth				(CAN, UTC)	P.C. Sokoloff	2019	Poaceae	Young seedlings, identification made on caryopsis features	Uncommon	Paul C. Sokoloff, Samantha R. McBeth, David A. Murray, Shannon M. Rupert, Michael G. Irvine	United States of America	Utah	Wayne County, west side of Bureau of Land Management Road 1104, 2 km NE of the Mars Desert Research Station.	38	24	58.28	N	110	46	17.4	W	1377	50	WGS84	Sandy plains dominated by Artemisia filifolia and Scabrethia scabra.
1274	April 14th, 2019	Vulpia octoflora	(Walter) Rydb.	var.	octoflora		(CAN, UTC)	P.C. Sokoloff	2019	Poaceae	Young plants	Commmon	Paul C. Sokoloff, Samantha R. McBeth, David A. Murray, Shannon M. Rupert, Michael G. Irvine	United States of America	Utah	Wayne County, area just south of Burpee Dinosaur Quarry at the end of Cow Dung Road, 5 km N of the Mars Desert Research Station.	38	27	5.42	N	110	47	30.74	W	1375	50	WGS84	Sandy plains dominated by Allium textile, Gutierrezia sarothrae, Ephedra viridis.
1295	April 16th, 2019	Vulpia octoflora	(Walter) Rydb.	var.	octoflora		(CAN, UTC)	P.C. Sokoloff	2019	Poaceae	Young plants	Common	Paul C. Sokoloff, Samantha R. McBeth, David A. Murray, Shannon M. Rupert, Michael G. Irvine	United States of America	Utah	Wayne County, south side of Bureau of Land Management Road 1104, 3.5 km NE of the Mars Desert Research Station.	38	25	14.84	N	110	45	22.07	W	1392	50	WGS84	Rocky desert plain with basalt ejecta, with Atriplex sp. and Sporobolus sp.
1321	April 17th, 2019	Eremopyrum triticeum	(Gaertn.) Nevski				(CAN, UTC)	P.C. Sokoloff	2019	Poaceae		Common	Paul C. Sokoloff, Samantha R. McBeth, David A. Murray, Shannon M. Rupert, Michael G. Irvine	United States of America	Utah	Wayne County, area immediately surrounding the Mars Desert Research Station.	38	24	22.71	N	110	47	30.79	W	1373	25	WGS84	Red clay flats.
1294	April 16th, 2019	Sporobolus airoides	(Torr.) Torr.				(CAN)	P.C. Sokoloff	2019	Poaceae		Common	Paul C. Sokoloff, Samantha R. McBeth, David A. Murray, Shannon M. Rupert, Michael G. Irvine	United States of America	Utah	Wayne County, south side of Bureau of Land Management Road 1104, 3.5 km NE of the Mars Desert Research Station.	38	25	14.84	N	110	45	22.07	W	1392	50	WGS84	Rocky desert plain with basalt ejecta, with Atriplex sp. and Sporobolus sp.
1305	April 17th, 2019	Eriogonum gordonii	Benth.				(CAN, UTC)	P.C. Sokoloff	2019	Polygonaceae		Scattered	Paul C. Sokoloff, Samantha R. McBeth, David A. Murray, Shannon M. Rupert, Michael G. Irvine	United States of America	Utah	Wayne County, east side of Cow Dung Road, on a ridge just east of turnoff onto Bureau of Land Management Road 1572, 4 km N of the Mars Desert Research Station	38	26	30.2	N	110	47	37.3	W	1388	50	WGS84	Rocky ridge with Atriplex sp.
1270	April 14th, 2019	Eriogonum wetherillii	Eastw.				(CAN)	P.C. Sokoloff	2019	Polygonaceae			Paul C. Sokoloff, Samantha R. McBeth, David A. Murray, Shannon M. Rupert, Michael G. Irvine	United States of America	Utah	Wayne County, Salt Wash at the end of Factory Bench Road, 20 km from Highway 24.	38	28	51.3	N	110	57	58.62	W	1426	50	WGS84	Sandy shoreline of Salt Creek, dominated by Tamarix ramosissima and Ericameria nauseosa.
1272	April 14th, 2019	Eriogonum wetherillii	Eastw.				(CAN, UTC)	P.C. Sokoloff	2019	Polygonaceae			Paul C. Sokoloff, Samantha R. McBeth, David A. Murray, Shannon M. Rupert, Michael G. Irvine	United States of America	Utah	Wayne County, area just south of Burpee Dinosaur Quarry at the end of Cow Dung Road, 5 km N of the Mars Desert Research Station.	38	27	5.42	N	110	47	30.74	W	1375	50	WGS84	Sandy plains dominated by Allium textile, Gutierrezia sarothrae, Ephedra viridis.
1300	April 16th, 2019	Populus fremontii	S. Watson	subsp.	fremontii		(CAN, UTC)	P.C. Sokoloff	2019	Salicaceae		Small population with one tree and two saplings	Paul C. Sokoloff, Samantha R. McBeth, David A. Murray, Shannon M. Rupert, Michael G. Irvine	United States of America	Utah	Wayne County, sandy wash south of Bureau of Land Management Road 1104, 3.75 km NE of the Mars Desert Research Station.	38	25	5.5	N	110	45	5.5	W	1377	50	WGS84	Sheltered, sandy wash in rocky valley, with Ericameria nauseosa and Artemisia tridentata.

## Sheet: lichens
Collection Number	Date Collected	Species	Species Author	Subsp or Var	Subspecies or Variety	Subspecies or Variety Author	NOTES NOT ON LABEL	Determiner	Date Determined	Family	Silica Gel Collection	Photograph	Specimen Notes	Species Abundance at Site	Collectors	Country	Province/Territory	Locality	Latitude Degrees	Latitude Minutes	Latitude Seconds	North or South	Longitude Degrees	Longitude Minutes	Longitude Seconds	East or West	Georeference Notes	Elevation	Uncertainty	Datum	Habitat
1264	April 14th, 2019	lichen					(CAN, UTC)				FALSE				Paul C. Sokoloff, Samantha R. McBeth, David Murray, Shannon Rupert, Mike G. Irvine.	United States of America	Utah	Wayne County, "Valley of the Stars", 16 km from Highway 24 along Factory Bench Road.	38	30	6.48	N	110	55	37.44	W		1484	50	WGS84	Sandstone bluffs with Atriplex gardneri, Dasyochloa pulchella, Ephedra viridis, Artemisia tridentata.
1323	April 16th, 2019	Dermatocarpon					(CAN)				FALSE			Uncommon, in crack on boulder	Paul C. Sokoloff, Samantha R. McBeth, David Murray, Shannon Rupert, Mike G. Irvine.	United States of America	Utah	Wayne County, south side of Bureau of Land Management Road 1104, 3.5 km NE of the Mars Desert Research Station.	38	25	14.84	N	110	45	22.07	W		1392	50	WGS84	Rocky desert plain with basalt ejecta, with Atriplex sp. and Sporobolus sp.
